# Supplementary material for: Brugia malayi Gene Expression in Response to the Targeting of the Wolbachia Endosymbiont by Tetracycline Treatment
Source: PLoS Negl Trop Dis. 2009 Oct 6;3(10):e525. doi: 10.1371/journal.pntd.0000525 (PMC2754610; doi:10.1371/journal.pntd.0000525)
Supplement: Table S1 — Primer sequences for qRT-PCR experiments. List of genes and primer sequences tested by qRT-PCR. (0.03 MB XLS) [file pntd.0000525.s001.xls]

## Sheet: signaling_primers
Table S1. Primer sequences for qRT-PCR experiments
locus	annotation id	annotation	For_Primer	Seq	Tm	GC	Rev_Primer	Seq	Tm	GC	Product size
Bm1_14145	BMC11777	protein phosphatase PP2A regulatory subunit, putative	Bm14145_F_2_20	GGCATCATTACAAGCACACG	60	50	Bm14145_R_150_18	TACGTTCAACGCCCAATG	59	50	149
Bm1_18515	BMC11895	ADP,ATP carrier protein, heart/skeletal muscle isoform T1, putative	Bm18515_F_786_18	CAAGTTGTTGGCGCAGTG	60	56	Bm18515_R_906_19	TCGGCTTCAATTGTTTTGG	60	42	121
Bm1_42375	BMC00257	heavy neurofilament protein, putative	Bm42375_F_1167_18	CCGCGGTACCAACAAATG	61	56	Bm42375_R_1269_18	TTTGGTGCCTCAGCAAAC	58	50	103
Bm1_43675	BMC00470	heat shock 70 kDa protein, putative	Bm43675_F_1766_23	TCAAGCGAGGTACATATTTTCAC	58	39	Bm43675_R_1881_18	AAATGTGCGCCATCACAC	59	50	116
Bm1_48905	AA480718	Inositol-1, putative	Bm48905_F_704_18	ATCTGTGGCAGGTGGTGC	61	61	Bm48905_R_840_21	TGCGAAATTGAAAATCAGCTC	60	38	137
Bm1_49830	BMC00914	Casein kinase II, alpha chain, putative	Bm49830_F_1937_21	ACTTATTGATTGGGGATTGGC	60	43	Bm49830_R_2036_21	ATCAACTAGAAGTTCGGGACC	57	48	100
	BMC05356	gb|AAA81700.1| Hypothetical protein F13D11.3 [Caenorhabditis elegans]	BMC05356_F_509_18	AAATACGGCATTTTGGCG	60	44	BMC05356_R_612_18	ATACATCGGGGATGGGTC	58	56	104
	BMC00071	ref|NP_694912.1| cytochrome c oxidase subunit II [Brugia malayi]	BMC00071_F_512_20	AAGATGGATGCCTTGAATGG	60	45	BMC00071_R_639_18	AACTCCAAAGCAATGGGC	59	50	128
Bm1_08420	BMC03573	kinesin light chain protein 2, isoform a, putative	Bm08420_F_1568_20	AGGCAGTAGAAGCCGAGG	60	43	Bm08420_R_1707_21	TCGTCCTTGTGATGCATATTG	60	43	140
Bm1_15985	14228.m00020	hypothetical protein	Bm15985_F_940_20	CCTGAAACTTCGTCACCTCC	60	55	Bm15945_R_1087_21	CTGGAGCTTTCATGTGTGTTG	59	48	148
Bm1_26670	14845.m00009	collagen, putative	Bm26670_F_58_18	GACCACGAAGACGGATGG	60	61	Bm26670_R_202_18	GCCATCATTTCCGTCTGG	60	56	145
Bm1_29350	14944.m00537	ecdysone receptor, putative	Bm29350_F_514_18	GGATGATCGTGAAAGCCG	60	56	Bm29350_R_617_18	CACCGTAATGATTCCCCG	60	56	104
Bm1_36820	BMC03183	GTP-binding protein SAR1, putative	Bm36820_F_1480_18	GTTTGTTGGGCGATGAGC	60	56	Bm36820_R_1587_19	CTCCCAAATGCCACTTCAG	59	53	108
Bm1_44725	W05384	GTP-binding nuclear protein RAN/TC4, putative	Bm44725_F_97_21	TCAAGAGGCATCTTACAGGAG	57	48	Bm44725_R_245_21	CACACCCAAAGTTGCTACAAG	58	48	149
Bm1_56360	BMC12506	Nematode cuticle collagen N-terminal domain containing protein	Bm56360_F_448_19	TCAAGTGGAGCCAGTCTGC	60	58	Bm56360_R_548_19	GAGATCCTGGAGTACCGGG	59	63	101
