# Supplementary material for: Brugia malayi Gene Expression in Response to the Targeting of the Wolbachia Endosymbiont by Tetracycline Treatment
Source: PLoS Negl Trop Dis. 2009 Oct 6;3(10):e525. doi: 10.1371/journal.pntd.0000525 (PMC2754610; doi:10.1371/journal.pntd.0000525)
Supplement: Table S2 — Upregulated and downregulated genes after 7 or 14 days of tetracycline. Table S2A lists normalized expression values and genes up or downregulated at 7 days post-treatment; Table S2B lists normalized expression values and genes up or downregulated at 14 days post-treatment. (0.12 MB XLS) [file pntd.0000525.s002.xls]

## Sheet: 7d
Table S2A. Upregulated and downregulated genes after 7 days of tetracycline treatment
Systematic Oligo_ID	Fold change (treated vs untreated)	t-test P-value (p<0.05)	Model Name or EST (from which the oligo was designed)	Best blastn match to Brugia CDS (e<0.0005,id>=80,length>=50)	Pub Locus for Brugia Model Name	Annotation or Blast Match
DOWNREGULATION
BMX13396	0.423187	0.0137385	TC3404	14387.m00348	Bm1_18840	40S ribosomal protein S19S, putative
BMX9051	0.356384	0.0412272	15377.m00007	15377.m00007	Bm1_56350	alpha-1 collagen type IX, putative
bm.03332	0.452944	0.0295586	BMC06482	14514.m00011	Bm1_20385	Cathepsin L-like precursor (CPL-4), putative
BMX8577	0.323927	0.0148515	15015.m00016	12495.m00012	Bm1_00775	collagen, putative
BMX2692	0.33379	0.0399708	14296.m00063	12495.m00012	Bm1_00775	collagen, putative
BMX4175	0.34896	0.00486869	14845.m00009	14845.m00009	Bm1_26670	collagen, putative
bm.02772	0.492946	0.00281055	BMC06600	14954.m01716	Bm1_31245	conserved hypothetical protein
BMX8319	0.421545	0.0140352	14992.m11137	14992.m11137	Bm1_51775	G15-6A protein, putative
bm.03344	0.439048	0.00473105	BMC07672	13464.m00249	Bm1_09325	hypothetical protein
bm.00498	0.408632	0.0492961	BMC01908	13613.m00038	Bm1_10465	hypothetical protein
BMX6352	0.336379	0.00119907	14972.m07713	14972.m07713	Bm1_40040	hypothetical protein
BMX4005	0.362644	0.00160941	14768.m00187	14768.m00187	Bm1_25605	hypothetical protein
bm.01502	0.389306	0.0246944	BMC07354	14992.m10839	Bm1_50340	hypothetical protein
BMX8590	0.411113	0.00163838	15036.m00013	15036.m00013	Bm1_53385	hypothetical protein
BMX7121	0.479912	0.040124	14979.m04415	14979.m04415	Bm1_44545	hypothetical protein
bm.00109	0.483917	0.00520747	BMC00252	14990.m08174	Bm1_50010	hypothetical protein
bm.00745	0.435971	0.0141854	BMC03006	14954.m01604	Bm1_30700	hypothetical protein
BMX12472	0.480677	0.0123489	WB-contig_176	13464.m00249	Bm1_09325	hypothetical protein
BMX13216	0.487242	0.0222994	TC3219	13464.m00249	Bm1_09325	hypothetical protein
BMX5702	0.462309	0.0104146	14971.m02868	14971.m02868	Bm1_36140	MGC82625 protein, putative
bm.03337	0.306469	0.00114738	BMC06872	15378.m00020	Bm1_56360	Nematode cuticle collagen N-terminal domain containing protein
BMX3402	0.475016	0.0017983	14603.m00265	14603.m00265	Bm1_21945	REX1 DNA Repair family protein
bm.00216	0.398369	0.0189604	BMC00662	14990.m08018	Bm1_49460	small nuclear ribonucleoprotein-associated protein homolog F9F13.90 - Arabidopsis thaliana, putative
bm.01196	0.207672	0.00460746	BMC05359			emb|CAA65507.1| cuticular collagen [Teladorsagia circumcincta]
bm.03242	0.477558	0.0239186	BMC01688			emb|CAE57231.1| Hypothetical protein CBG00101 [Caenorhabditis briggsae]
bm.03460	0.385261	0.0104744	BMC12192			emb|CAE68827.1| Hypothetical protein CBG14786 [Caenorhabditis briggsae]
bm.03256	0.473727	0.0331544	BMC02066			emb|CAE68827.1| Hypothetical protein CBG14786 [Caenorhabditis briggsae]
bm.00522	0.119236	0.0103019	BMC02037			gb|AAA48706.1| alpha-1 collagen type IX
bm.01194	0.426601	0.048054	BMC05356			gb|AAA81700.1| Hypothetical protein F13D11.3 [Caenorhabditis elegans]
BMX12808	0.45156	0.0204079	TC2798			gb|AAC46628.1| cuticular collagen Bmcol-2
bm.00935	0.343168	0.00447753	BMC03726			gb|AAF60502.1| Collagen protein 109 [Caenorhabditis elegans]
bm.00148	0.483711	0.0255406	BMC00402			gb|AAM48550.1|AF003141_5 Hypothetical protein W02D3.12 [Caenorhabditis elegans]
bm.03563	0.476596	0.0145162	BMC04259			gb|AAN17810.1| NADH dehydrogenase subunit 4L [Brugia malayi]
bm.03169	0.425055	0.0440607	BMC00024			gb|AAN17812.1| ATP synthase F0 subunit 6 [Brugia malayi]
bm.03171	0.392072	0.00555853	BMC00030			gb|AAN17813.1| cytochrome c oxidase subunit II [Brugia malayi]
bm.03438	0.468517	0.0338449	BMC12116			gb|AAN17813.1| cytochrome c oxidase subunit II [Brugia malayi]
bm.03174	0.468547	0.0125105	BMC00071			gb|AAN17813.1| cytochrome c oxidase subunit II [Brugia malayi]
bm.03566	0.470674	0.0431925	BMC12336			gb|AAP94645.1| histone H2A [Mytilus galloprovincialis]
BMX10999	0.479634	0.0366032	TC8075			gb|AAR06638.1| superoxide dismutase [Brugia malayi]
bm.01350	0.314352	0.0108329	BMC06331			gb|AAU94673.1| actin [Ministeria vibrans]
bm.00414	0.463724	0.0118166	BMC01596			ref|NP_492133.1| F26A3.4 [Caenorhabditis elegans]
bm.00168	0.324277	0.00171986	BMC00482			ref|XP_518362.2| PREDICTED: similar to snRNP core Sm protein homolog Sm-X5 [Pan troglodytes]
BMX9788	0.0922602	0.000890019	AA675760			no match
BMX11938	0.36732	0.00274168	WB-contig_1065			no match
bm.00553	0.378019	0.00711763	BMC02185			no match
BMX11006	0.417091	0.00765352	TC8529			no match
BMX11412	0.423075	0.0120547	BMW00374.174			no match
bm.00669	0.439416	0.0381959	BMC02667			no match
bm.01176	0.453333	0.0229369	BMC05233			no match
BMX9313	0.454892	0.0241005	AA074022			no match
BMX11194	0.474912	0.036982	BMBC_gene_64.1319			no match
UPREGULATION
bm.00235	2.33438	0.0413886	BMC00748	13662.m00125	Bm1_10970	14-3-3-like protein 2, putative
bm.02370	2.11837	0.0226557	BMC08308	13047.m00009	Bm1_04665	2,3-bisphosphoglycerate-independent phosphoglycerate mutase, putative
BMX12914	4.09862	0.0249905	TC2909	14971.m02852	Bm1_36060	26S proteasome non-ATPase regulatory subunit 7, putative
BMX7597	2.20066	0.0023675	14982.m02242	14982.m02242	Bm1_47345	3' exoribonuclease family, domain 2 containing protein
BMX7519	2.2916	0.0120521	14981.m02412	14981.m02412	Bm1_46875	40S ribosomal protein S23, putative
BMX13034	2.95632	0.00639624	TC3032	14981.m02412	Bm1_46875	40S ribosomal protein S23, putative
BMX13142	2.38425	0.0243223	TC3144	13260.m00097	Bm1_06615	40S ribosomal protein S4, putative
bm.03295	2.00743	0.0182273	BMC04477	14961.m05345	Bm1_34250	60S ribosomal protein L10, putative
BMX1441	2.95875	0.0326456	13473.m00076	13473.m00076	Bm1_09490	60S ribosomal protein L14, putative
BMX13474	2.98207	0.0497557	TC3484	14944.m00543	Bm1_29385	60S ribosomal protein L22, putative
BMX12999	2.25976	0.00330359	TC2997	13240.m00056	Bm1_06190	60S ribosomal protein L24 (L30), putative
BMX2112	3.22322	0.00575674	14039.m00115	14039.m00115	Bm1_13895	60S ribosomal protein L3, putative
bm.03498	4.61368	0.00999232	BMC12312	14058.m00567	Bm1_14285	60S ribosomal protein L4, putative
BMX12715	3.40953	0.036698	WB-contig_537	14961.m04902	Bm1_32050	60S ribosomal protein L5, putative
BMX12900	2.6523	0.0253167	TC2895	14961.m04902	Bm1_32050	60S ribosomal protein L5, putative
bm.00877	2.82092	0.00274255	BMC03488	14961.m04902	Bm1_32050	60S ribosomal protein L5, putative
BMX3776	2.95069	0.0161801	14707.m00118	14707.m00118	Bm1_24260	6330505F04Rik protein, putative
BMX5751	2.7429	0.0257561	14972.m06982	14972.m06982	Bm1_36465	activated protein kinase C receptor RACK1 - rat, putative
bm.00136	4.32738	0.0432883	BMC00330	12556.m00067	Bm1_01300	Alpha amylase, catalytic domain containing protein
BMX6062	2.85891	0.0300501	14972.m07361	14972.m07361	Bm1_38315	Asparagine synthase family protein
BMX11229	3.42992	0.00765716	BMW00043.108	14971.m02889	Bm1_36235	Asparaginyl-tRNA synthetase, cytoplasmic, putative
BMX12550	4.87403	0.000103132	WB-contig_300	14971.m02889	Bm1_36235	Asparaginyl-tRNA synthetase, cytoplasmic, putative
bm.00387	3.42253	0.00351885	BMC01461	14971.m02889	Bm1_36235	Asparaginyl-tRNA synthetase, cytoplasmic, putative
BMX11347	4.08097	0.00148348	BMW00248.43	14971.m02889	Bm1_36235	Asparaginyl-tRNA synthetase, cytoplasmic, putative
BMX11176	6.7956	0.0447389	BMB_gene_5.350	14971.m02889	Bm1_36235	Asparaginyl-tRNA synthetase, cytoplasmic, putative
BMX7593	2.91966	0.0270189	14982.m02237	14982.m02237	Bm1_47320	ATP synthase lipid-binding protein, mitochondrial precursor, putative
bm.01075	3.528	6.12354e-05	BMC04437	14773.m00919	Bm1_25780	beta-tubulin, identical
bm.03284	6.00427	0.00580146	BMC03611	14677.m00169	Bm1_23560	calreticulin precursor, putative
bm.03528	6.75374	0.002415	BMC12461	14677.m00169	Bm1_23560	calreticulin precursor, putative
BMX11919	4.80396	0.0274503	WB-contig_1039	14990.m08092	Bm1_49830	Casein kinase II, alpha chain, putative
bm.00278	3.83717	0.00158746	BMC00914	14990.m08092	Bm1_49830	Casein kinase II, alpha chain, putative
BMX304	3.50772	0.0111175	12633.m00021	12633.m00021	Bm1_02075	cathepsin L-like cysteine proteinase (CPL-3)
BMX10767	2.07022	0.00615093	H21308	14981.m02449	Bm1_47050	CHD4 protein, putative
BMX4390	2.68166	0.0169297	14920.m00432	14920.m00432	Bm1_28015	Coatomer epsilon subunit family protein
bm.03088	2.62646	0.0196064	BMC06828	14972.m07000	Bm1_36555	collagen col-34, putative
BMX9107	2.28127	0.00877152	15436.m00017	15436.m00017	Bm1_56740	conserved hypothetical protein
BMX3666	4.30401	0.0374397	14677.m00171	14677.m00171	Bm1_23570	conserved hypothetical protein
BMX466	4.52606	0.0019642	12791.m00116	12791.m00116	Bm1_03160	conserved hypothetical protein
bm.00861	2.26926	0.0251472	BMC03430	14979.m04376	Bm1_44350	conserved hypothetical protein
BMX7391	3.1506	0.00557554	14980.m02742	14980.m02742	Bm1_46110	Conserved hypothetical protein, putative
bm.00507	2.26223	0.0171735	BMC01941	14980.m02742	Bm1_46110	Conserved hypothetical protein, putative
bm.00530	2.32223	0.0141171	BMC02074	14979.m04586	Bm1_45370	Cullin family protein
bm.02798	3.20087	0.0153653	BMC04996	12902.m00232	Bm1_03920	Cytochrome c oxidase subunit IV family protein
bm.00610	2.2157	0.00666068	BMC02427	15273.m00029	Bm1_55540	EF hand family protein
BMX8336	2.71707	0.0252293	14992.m11155	14992.m11155	Bm1_51865	Elongation factor 1 gamma, conserved domain containing protein
bm.00254	2.30027	0.00861133	BMC00826	14992.m11155	Bm1_51865	Elongation factor 1 gamma, conserved domain containing protein
BMX4257	2.41105	0.0418483	14894.m00090	14894.m00090	Bm1_27170	elongation factor 1-alpha (EF-1-alpha), putative
BMX12328	4.20706	0.041117	WB-contig_1529	14972.m07646	Bm1_39715	Endoplasmin precursor (Heat shock protein 90 kDa beta member 1), putative
bm.00763	4.25872	0.00133505	BMC03086	14972.m07646	Bm1_39715	Endoplasmin precursor (Heat shock protein 90 kDa beta member 1), putative
bm.02181	5.48355	0.00136065	BMC07717	14972.m07646	Bm1_39715	Endoplasmin precursor (Heat shock protein 90 kDa beta member 1), putative
bm.00409	2.53529	0.0229253	BMC01550	15549.m00017	Bm1_57565	Eukaryotic translation initiation factor 5A-2, putative
BMX4681	3.73124	0.00891174	14948.m00288	14597.m00048	Bm1_21750	excretory/secretory protein Juv-p120 precursor, putative
BMX3080	5.44166	0.0212389	14478.m00108	14478.m00108	Bm1_19955	excretory/secretory protein Juv-p120 precursor, putative
bm.01681	3.88235	0.0205412	BMC11704	15451.m00017	Bm1_56870	FKBP-type peptidyl-prolyl cis-trans isomerase-59, BmFKBP59
bm.01688	2.11143	0.0414565	BMC11749	14176.m00093	Bm1_15350	fructose-bisphosphate aldolase 1, putative
BMX1661	3.14351	0.0255636	13659.m00015	13659.m00015	Bm1_10945	glyceraldehyde 3-phosphate dehydrogenase
BMX13047	2.09851	0.0301175	TC3046	14979.m04454	Bm1_44725	GTP-binding nuclear protein RAN/TC4, putative
BMX12907	3.04186	0.00925315	TC2902	14972.m07055	Bm1_36820	GTP-binding protein SAR1, putative
BMX8282	2.33903	0.0129957	14992.m11092	14992.m11092	Bm1_51555	Heat shock 70 kDa protein F, mitochondrial precursor, putative
bm.00164	3.13827	0.0302082	BMC00470	14977.m04983	Bm1_43675	heat shock 70 kDa protein, putative
BMX13131	3.62105	0.00967874	TC3133	14992.m11078	Bm1_51495	heat shock protein 90, putative
BMX12047	5.74527	0.0186242	WB-contig_1200	14975.m04412	Bm1_42375	heavy neurofilament protein, putative
bm.00112	8.00835	0.0408491	BMC00257	14975.m04412	Bm1_42375	heavy neurofilament protein, putative
BMX373	2.74022	0.0370408	12698.m00329	12698.m00329	Bm1_02510	histone H2B 2, putative
BMX374	3.9662	0.0138653	12698.m00330	12698.m00330	Bm1_02515	histone H4, putative
bm.00718	3.05147	0.00464757	BMC02866	14979.m04524	Bm1_45075	HMG box family protein
BMX12410	2.62343	0.0254173	WB-contig_1626	14968.m01470	Bm1_35400	Hsp90 co-chaperone Cdc37, putative
bm.01198	5.3227	0.00630075	BMC05362	14292.m00246	Bm1_17390	Hypothetical 21.6 kDa protein F37A4.2 in chromosome III, putative
bm.03363	6.03988	0.00229248	BMC11331	12754.m00014	Bm1_02885	hypothetical protein
BMX4502	7.68948	0.00948243	14933.m00215	12754.m00015	Bm1_02890	hypothetical protein
BMX9786	9.17712	0.000625398	AA675724	12754.m00015	Bm1_02890	hypothetical protein
bm.03349	12.5098	0.000581005	BMC09927	12754.m00015	Bm1_02890	hypothetical protein
BMX11375	7.74994	0.00834116	BMW00291.485	13164.m00018	Bm1_05565	hypothetical protein
BMX6956	2.03769	0.00546488	14977.m04963	14977.m04963	Bm1_43580	hypothetical protein
BMX2479	2.22349	0.00372404	14232.m00275	14232.m00275	Bm1_16160	hypothetical protein
BMX6793	2.22939	0.0139409	14975.m04471	14975.m04471	Bm1_42645	hypothetical protein
BMX8549	2.28961	0.0297192	15000.m00010	15000.m00010	Bm1_53100	hypothetical protein
BMX2314	2.51006	0.0451186	14147.m00023	12634.m00016	Bm1_02080	hypothetical protein
BMX6958	2.68841	0.00562636	14977.m04966	14977.m04966	Bm1_43595	hypothetical protein
BMX3118	2.78583	0.0378309	14494.m00078	14494.m00078	Bm1_20160	hypothetical protein
BMX1802	2.87717	0.00412398	13785.m00207	13785.m00207	Bm1_11840	hypothetical protein
BMX5155	3.1501	0.0193177	14961.m05025	14961.m05025	Bm1_32670	hypothetical protein
bm.00118	3.20612	0.00058871	BMC00274	12884.m00021	Bm1_03735	hypothetical protein
BMX8368	3.24022	0.0458915	14992.m11196	14992.m11195	Bm1_52065	hypothetical protein
BMX1314	3.27045	0.0160738	13404.m00015	13404.m00015	Bm1_08645	hypothetical protein
BMX2450	3.78047	0.00222487	14228.m00020	14228.m00020	Bm1_15985	hypothetical protein
BMX1282	3.92515	0.000994984	13390.m00017	13390.m00017	Bm1_08470	hypothetical protein
BMX9213	4.8069	3.04181e-05	15533.m00023	15533.m00023	Bm1_57465	hypothetical protein
BMX824	7.78127	0.0210284	13164.m00016	13164.m00016	Bm1_05555	hypothetical protein
bm.03254	6.06085	0.0413556	BMC02056	13164.m00018	Bm1_05565	hypothetical protein
BMX764	6.0716	0.00158709	13126.m00016	13319.m00019	Bm1_07590	hypothetical protein
bm.00429	3.25466	0.0357295	BMC01626	14715.m01236	Bm1_24525	Importin-beta N-terminal domain containing protein
bm.01565	2.58058	0.0147911	BMC07946	14972.m07280	Bm1_37925	initiation factor 2-associated protein., putative
bm.00173	3.50327	0.0428338	BMC00505	14612.m00130	Bm1_22185	La domain containing protein
BMX13551	2.95255	0.0384517	TC3568	14612.m00130	Bm1_22185	La domain containing protein
BMX6110	2.89303	0.0116175	14972.m07417	14972.m07929	Bm1_38590	laminin-like protein K08C7.3 precursor, putative
bm.00446	2.81139	0.0157996	BMC01695	14403.m00013	Bm1_19100	Major microfilarial sheath protein precursor, putative
BMX2759	2.93169	0.0424095	14325.m00128	14325.m00128	Bm1_17915	Mak16 protein
bm.00671	3.10227	0.0241648	BMC02683	14990.m08138	Bm1_50050	MGC84032 protein, putative
bm.00101	2.01863	0.0114991	BMC00233	14975.m04540	Bm1_42995	MGC89796 protein, putative
bm.01123	4.04782	0.00296384	BMC04968	13260.m00100	Bm1_06630	NAC domain containing protein
BMX7030	3.55634	0.0478996	14977.m05049	14977.m05049	Bm1_44000	NADH-ubiquinone oxidoreductase ASHI subunit, mitochondrial precursor, putative
bm.03542	3.44827	0.00516304	BMC12506	15378.m00020	Bm1_56360	Nematode cuticle collagen N-terminal domain containing protein
BMX4281	2.13498	0.0310337	14907.m00563	14907.m00563	Bm1_27325	p27, putative
BMX9164	5.80209	0.0126804	15488.m00007	15488.m00007	Bm1_57150	Positive cofactor 2 glutamine/Q-rich-associated protein, putative
BMX8445	2.86444	0.0393348	14992.m11288	14992.m11288	Bm1_52520	Probable 26S protease regulatory subunit 4, putative
bm.01402	2.26358	0.00119236	BMC06617	13367.m00046	Bm1_08205	Probable ATP-dependent RNA helicase p47 homolog, putative
BMX4108	2.16833	0.00373385	14794.m00095	14794.m00095	Bm1_26270	Probable nucleolar exonuclease, putative
BMX851	2.47369	1.51197e-05	13183.m00070	13183.m00070	Bm1_05700	proteasome subunit alpha type 6, putative
bm.00016	2.56577	0.0107758	BMC00039	15304.m00114	Bm1_55770	PWI domain containing protein
BMX11234	2.77218	0.0308365	BMW00053.676	14972.m07126	Bm1_37165	RhoGAP domain containing protein
BMX3315	2.72789	0.016529	14583.m00117	14583.m00117	Bm1_21390	RNA binding protein, putative
BMX12705	4.40948	0.0306298	WB-contig_526	14954.m01718	Bm1_31255	RNA recognition motif containing protein, putative
bm.01571	2.24543	0.00150882	BMC08004	14965.m00425	Bm1_34895	RuvB-like 2, putative
BMX12402	2.37498	0.0334384	WB-contig_1615	14992.m11287	Bm1_52515	SDA1 family protein
BMX5208	2.71135	0.0207331	14961.m05094	14961.m05094	Bm1_33015	sf3a2-prov protein, putative
bm.01792	3.24288	0.00172742	BMC12448	14972.m07522	Bm1_39105	snoRNP protein GAR1, putative
BMX4012	3.40484	0.0129551	14770.m00168	14770.m00168	Bm1_25655	SRP40, C-terminal domain containing protein
BMX2860	2.65217	0.0120485	14367.m00305	14367.m00305	Bm1_18530	structure-specific recognition protein 1, putative
BMX12744	2.34612	0.0277511	WB-contig_983	15536.m00014	Bm1_57490	Surp module family protein
BMX9743	3.86276	0.0342197	AA588908	14955.m00256	Bm1_31480	Translationally controlled tumor protein, putative
bm.01941	4.31017	0.0257965	BMC02223	14990.m08098	Bm1_49860	Ubiquitin-conjugating enzyme family protein
BMX12123	2.0424	0.00446469	WB-contig_1287	14961.m05052	Bm1_32805	Vacuolar protein sorting-associated protein 45, putative
BMX13511	2.29112	0.000270157	TC3524	14961.m05052	Bm1_32805	Vacuolar protein sorting-associated protein 45, putative
bm.01090	2.8225	0.0414436	BMC04507	14961.m05250	Bm1_33770	zgc:92910, putative
bm.02264	2.56597	0.023559	BMC00091	15309.m00030	Bm1_55855	Zinc finger, C2H2 type family protein
BMX12419	2.67267	0.0213539	WB-contig_1635	14990.m08113	Bm1_49935	Zn-finger in Ran binding protein and others containing protein
bm.03361	15.3058	0.000665444	BMC11167			18S ribosomal RNA
bm.00355	3.50758	0.000992742	BMC01257			emb|CAE56607.1| Hypothetical protein CBG24362 [Caenorhabditis briggsae]
bm.00621	2.3483	0.00359331	BMC02462			emb|CAE60434.1| Hypothetical protein CBG04042 [Caenorhabditis briggsae]
BMX9574	4.246	0.0485385	AA417393			emb|CAE61654.1| Hypothetical protein CBG05588 [Caenorhabditis briggsae]
bm.01534	2.18988	0.0286409	BMC07721			emb|CAE61788.1| Hypothetical protein CBG05751 [Caenorhabditis briggsae]
bm.00097	4.7607	0.00235346	BMC00225			emb|CAE68482.1| Hypothetical protein CBG14284 [Caenorhabditis briggsae]
bm.00396	3.12923	0.0150045	BMC01505			emb|CAE71197.1| Hypothetical protein CBG18056 [Caenorhabditis briggsae]
BMX13052	3.59898	0.00830558	TC3051			emb|CAE71197.1| Hypothetical protein CBG18056 [Caenorhabditis briggsae]
bm.00430	2.68278	0.00244221	BMC01633			gb|AAA16306.1| unknown
BMX12776	3.69499	0.0108227	TC2760			gb|AAA84910.1| larval 18 kDa protein [Onchocerca volvulus]
BMX11544	2.61111	0.0321351	BMW00704.527			gb|AAB04578.1| Hypothetical protein M03F4.7a [Caenorhabditis elegans] ]
bm.01288	2.32839	0.00723536	BMC05959			gb|AAB35895.1| Oveg1 [Onchocerca volvulus]
bm.03489	3.99966	0.0196325	BMC12283			gb|AAB65744.1| serpin precursor [Brugia malayi]
bm.00592	3.69471	0.00224633	BMC02375			gb|AAC48290.1| Gln-rich protein [Onchocerca volvulus]
bm.03280	3.86543	0.011561	BMC03443			gb|AAC48290.1| Gln-rich protein [Onchocerca volvulus]
bm.00336	7.89217	0.000295612	BMC01154			gb|AAC48290.1| Gln-rich protein [Onchocerca volvulus]
bm.01601	2.26315	0.00664897	BMC08670			gb|AAC48298.2| Hypothetical protein F37C12.13a [Caenorhabditis elegans]
bm.00631	2.46597	0.0344319	BMC02513			gb|AAF36016.1| Hypothetical protein Y71F9B.3 [Caenorhabditis elegans]
bm.03362	13.7979	0.00144754	BMC11257			gb|AAK13589.1| rRNA intron-encoded homing endonuclease [Oryza sativa]
BMX11204	2.99036	0.0421624	BMC01751.290			gb|AAN36561.1|AE014852_5 hypothetical protein PFL2385c [Plasmodium falciparum 3D7]
BMX10360	6.99599	0.00463577	AW042023			gb|AAP81756.1| enolase [Onchocerca volvulus]
bm.03567	3.43288	0.0306375	BMC12149			gb|AAT68160.1| 60S ribosomal protein L28 [Danio rerio]
bm.00474	2.55903	0.0382052	BMC01818			gb|AAU43786.1| myosin heavy chain [Brugia malayi]
bm.03497	2.44668	0.0065668	BMC12311			gb|AAY52214.1| SL3 [Brugia malayi]
BMX13144	2.60566	0.00886098	TC3146			ref|NP_740944.1| Ribosomal Protein, Small subunit family member (rps-20) [Caenorhabditis elegans]
bm.03317	21.0092	0.0093701	BMC05790			ref|XP_001005117.1| PREDICTED: hypothetical protein [Mus musculus]
BMX12746	2.89958	0.00482251	WB-contig_987			ref|XP_001132885.1| PREDICTED: hypothetical protein [Homo sapiens]
bm.00836	3.91882	0.00168802	BMC03356			ref|XP_669657.1| hypothetical protein PB401504.00.0 [Plasmodium berghei strain ANKA]
bm.03032	2.54024	0.0150289	BMC06096			ref|XP_699331.1| PREDICTED: similar to histone 1, H2bg [Danio rerio]
bm.02188	2.43208	0.0460734	BMC09367			ref|XP_967087.1| PREDICTED: similar to leucine rich repeat containing 47 [Tribolium castaneum]
bm.01365	2.16164	0.00132185	BMC06405			ref|XP_967899.1| PREDICTED: similar to CG4651-PA, isoform A [Tribolium castaneum]
bm.01149	2.00887	0.0175183	BMC05101			no match
BMX11757	2.00919	0.00299017	BMW01267.350			no match
bm.00314	2.05296	0.0260326	BMC01053			no match
bm.01465	2.05996	0.0489374	BMC07020			no match
bm.01304	2.07333	0.0163899	BMC06052			no match
bm.00518	2.11605	0.0140015	BMC01996			no match
BMX11110	2.12602	0.0114318	W59908			no match
BMX10436	2.14921	0.0223202	AW179696			no match
bm.00206	2.20154	0.0100084	BMC00622			no match
BMX11036	2.22487	0.0210098	TC9081			no match
BMX10268	2.23899	0.03473	AI784748			no match
bm.01577	2.27481	0.00767871	BMC08137			no match
BMX10820	2.28873	0.0161148	H97286			no match
bm.00543	2.34586	0.0017862	BMC02115			no match
BMX10126	2.37201	0.00659198	AI082932			no match
BMX10240	2.38062	0.0124447	AI723721			no match
bm.00735	2.38984	0.0150549	BMC02961			no match
BMX9624	2.39677	0.0227868	AA471522			no match
bm.01580	2.40157	0.00942569	BMC08177			no match
BMX9961	2.40775	0.0188166	AA842206			no match
bm.01538	2.44149	0.00413146	BMC07783			no match
BMX9445	2.45207	0.0200732	AA228540			no match
bm.01670	2.47545	0.00743497	BMC11638			no match
bm.01082	2.47976	0.0258666	BMC04492			no match
bm.00605	2.50651	0.00723175	BMC02411			no match
BMX10490	2.52776	0.0128387	AW561840			no match
BMX12295	2.53418	0.0285673	WB-contig_1493			no match
BMX10414	2.59098	0.0152274	AW140277			no match
bm.01306	2.61659	0.0379378	BMC06063			no match
bm.03058	2.62371	0.00842041	BMC03346			no match
BMX12457	2.71921	0.0150852	WB-contig_1681			no match
BMX9945	2.72803	0.00666325	AA841992			no match
bm.01299	2.81412	0.0289273	BMC06017			no match
BMX10937	2.84341	0.01098	N99745			no match
bm.00010	2.84788	0.0121463	BMC00018			no match
BMX10066	2.86791	0.0175631	AI053121			no match
BMX9399	2.86934	0.0482495	AA180560			no match
BMX10604	2.88658	0.000824197	CB328681			no match
BMX9376	2.94029	0.0446665	AA123658			no match
BMX9974	2.96135	0.00293264	AA842342			no match
BMX9790	2.96919	0.00313753	AA675852			no match
BMX10359	3.03421	0.0178373	AW041989			no match
bm.01705	3.13287	0.00127914	BMC11836			no match
BMX9396	3.15463	0.0345339	AA161724			no match
bm.03095	3.29169	0.0132699	BMC07587			no match
BMX11273	3.42039	0.0110433	BMW00119.466			no match
BMX9543	4.00422	0.00324433	AA280466			no match
BMX10168	4.0423	0.0404912	AI096286			no match
BMX9483	4.17504	0.0474629	AA246190			no match
BMX12414	4.59336	0.0460482	WB-contig_1630			no match
BMX12613	4.84366	0.00106021	WB-contig_387			no match
BMX12509	4.99603	0.00132924	WB-contig_237			no match
BMX10353	5.16061	4.89044e-05	AW013747			no match
bm.03259	17.9255	0.0203717	BMC02166			no match

## Sheet: 14d
Table S2B. Upregulated and downregulated genes after 14 days of tetracycline treatment
Systematic Oligo_ID	Fold change (treated vs untreated)	t-test P-value (p<0.05)	Model Name or EST (from which the oligo was designed)	Best blastn match to Brugia CDS (e<0.0005,id>=80,length>=50)	Pub Locus for Brugia Model Name	Annotation or Blast Match
DOWNREGULATION
bm.00465	0.49442	0.00461771	BMC01765	14975.m04514	Bm1_42865	Brugia malayi antigen, putative
bm.03332	0.31607	0.0132221	BMC06482	14514.m00011	Bm1_20385	Cathepsin L-like precursor (CPL-4), putative
bm.03334	0.380729	0.0109577	BMC06710	14972.m07803	Bm1_40465	Cuticular glutathione peroxidase precursor, putative
bm.03523	0.481792	0.0176435	BMC12436	14972.m07803	Bm1_40465	Cuticular glutathione peroxidase precursor, putative
BMX123	0.349315	0.0154025	12501.m00019	12501.m00019	Bm1_00865	excretory/secretory protein Juv-p120 precursor, putative
BMX8894	0.385886	0.023627	15252.m00008	15252.m00008	Bm1_55340	hypothetical protein
BMX5391	0.398117	0.0192905	14961.m05330	14961.m05330	Bm1_34170	hypothetical protein
BMX12521	0.401665	0.0351636	WB-contig_256	12962.m00049	Bm1_04280	hypothetical protein
BMX775	0.477211	0.0344352	13135.m00082	13135.m00082	Bm1_05255	hypothetical protein
bm.02287	0.348189	0.014495	BMC00580	14979.m04457	Bm1_44740	oxidoreductase, short chain dehydrogenase/reductase family protein
bm.01781	0.428011	0.00937498	BMC12324	14946.m00531	Bm1_29545	Zinc finger, C2H2 type family protein
bm.01196	0.247635	0.0323511	BMC05359			emb|CAA65507.1| cuticular collagen [Teladorsagia circumcincta]
bm.00073	0.42967	0.0406626	BMC00164			emb|CAB85468.1| putative cuticular collagen [Brugia pahangi]
bm.00587	0.445355	0.0407872	BMC02365			emb|CAE61462.1| Hypothetical protein CBG05354 [Caenorhabditis briggsae]
bm.00430	0.491589	0.0376508	BMC01633			gb|AAA16306.1| unknown
bm.03044	0.469221	0.0112981	BMC00351			gb|AAB97283.2| vespid allergen antigen homolog [Brugia malayi]
BMX12808	0.340772	0.0391929	TC2798			gb|AAC46628.1| cuticular collagen Bmcol-2
bm.00730	0.362937	0.00493438	BMC02934			gb|AAC46628.1| cuticular collagen Bmcol-2
bm.01425	0.327829	0.0209479	BMC06750			gb|AAK09387.1|AF321772_1 phosphate carrier [Ophiophagus hannah]
BMX12609	0.446109	0.00834004	WB-contig_383			gb|AAN17805.1| NADH dehydrogenase subunit 4 [Brugia malayi]
BMX11511	0.281676	0.0338946	BMW00614.560			gb|AAN17810.1| NADH dehydrogenase subunit 4L [Brugia malayi]
bm.00223	0.409484	0.00164963	BMC00677			gb|AAR06638.1| superoxide dismutase [Brugia malayi]
bm.01018	0.0277615	0.000153428	BMC04151			no match
BMX9393	0.325349	0.0193749	AA161631			no match
BMX11757	0.380191	0.0222931	BMW01267.350			no match
BMX10177	0.38517	0.00974941	AI105559			no match
BMX12070	0.392625	0.0175147	WB-contig_1225			no match
BMX10864	0.394705	0.0451354	N41231			no match
bm.00427	0.415789	0.0157639	BMC01618			no match
bm.01430	0.451817	0.0264102	BMC06790			no match
bm.00553	0.464897	0.0497346	BMC02185			no match
bm.00566	0.467846	0.0195467	BMC02264			no match
bm.00708	0.474695	0.0487899	BMC02825			ref|NP_001041138.1| F58H1.3a [Caenorhabditis elegans]
bm.00642	0.425668	0.000877294	BMC02552			ref|NP_973463.1| AGP9 (ARABINOGALACTAN PROTEIN 9) [Arabidopsis thaliana]
UPREGULATION
BMX2805	3.69707	0.00361736	14355.m00213	13662.m00125	Bm1_10970	14-3-3-like protein 2, putative
BMX8228	2.73771	0.0284159	14992.m11029	14992.m11029	Bm1_51280	2310034L04Rik protein, putative
BMX9325	3.12609	0.0196044	AA089376	14971.m02852	Bm1_36060	26S proteasome non-ATPase regulatory subunit 7, putative
BMX12947	2.4198	0.00238252	TC2943	14961.m05248	Bm1_33760	40S ribosomal protein S11, putative
BMX13034	2.15556	0.00699484	TC3032	14981.m02412	Bm1_46875	40S ribosomal protein S23, putative
BMX13142	2.17418	0.00978693	TC3144	13260.m00097	Bm1_06615	40S ribosomal protein S4, putative
BMX12939	2.16701	0.0119332	TC2934	14990.m08053	Bm1_49630	60S acidic ribosomal protein P2, putative
BMX194	3.08362	0.00918805	12566.m00173	12566.m00173	Bm1_01360	60S ribosomal protein L10, putative
bm.03295	3.21449	0.00289148	BMC04477	14961.m05345	Bm1_34250	60S ribosomal protein L10, putative
BMX9740	2.36394	0.004414	AA585052	14990.m07674	Bm1_47775	60S ribosomal protein L13, putative
BMX4542	3.70042	0.0104308	14937.m00494	14937.m00494	Bm1_28975	60S ribosomal protein L27, putative
bm.03490	2.55835	0.00501413	BMC12284	14039.m00115	Bm1_13895	60S ribosomal protein L3, putative
BMX12710	4.19597	0.0221221	WB-contig_530	14039.m00115	Bm1_13895	60S ribosomal protein L3, putative
BMX2112	3.6556	0.0425819	14039.m00115	14039.m00115	Bm1_13895	60S ribosomal protein L3, putative
BMX4466	2.34614	0.0320054	14930.m00349	14930.m00349	Bm1_28495	60S ribosomal protein L32 (RP49), putative
bm.03498	2.78035	0.00732902	BMC12312	14058.m00567	Bm1_14285	60S ribosomal protein L4, putative
BMX12715	4.27436	0.0449087	WB-contig_537	14961.m04902	Bm1_32050	60S ribosomal protein L5, putative
bm.03239	4.53582	0.0129241	BMC01632	14961.m04902	Bm1_32050	60S ribosomal protein L5, putative
BMX12573	2.60622	0.00701187	WB-contig_338	14707.m00118	Bm1_24260	6330505F04Rik protein, putative
BMX5751	3.43787	0.0474141	14972.m06982	14972.m06982	Bm1_36465	activated protein kinase C receptor RACK1 - rat, putative
bm.01328	3.82332	0.0108006	BMC06219	14973.m02687	Bm1_41470	Activator 1 40 kDa subunit, putative
bm.00884	2.49019	0.0416345	BMC03518	14610.m00102	Bm1_22105	acyl-CoA desaturase, putative
bm.02347	2.40775	0.00448216	BMC07625	14972.m07048	Bm1_36785	Acyltransferase family protein
BMX2095	2.34538	0.0192306	14037.m00196	14037.m00196	Bm1_13790	adenylate kinase isoenzyme 1, putative
bm.03408	3.88848	0.015553	BMC11895	14367.m00302	Bm1_18515	ADP,ATP carrier protein, heart/skeletal muscle isoform T1, putative
BMX8131	2.71579	0.02737	14992.m10913	14992.m10913	Bm1_50695	adss-prov protein, putative
bm.01984	2.55605	0.02069	BMC03088	14992.m11118	Bm1_51685	Aldehyde dehydrogenase protein 4, isoform b, putative
bm.01929	2.1765	0.00951395	BMC07359	14968.m01449	Bm1_35285	ALKBH protein, putative
BMX5572	3.34893	0.00312912	14968.m01450	14968.m01449	Bm1_35285	ALKBH protein, putative
bm.03492	4.68674	0.00300749	BMC12295	12556.m00067	Bm1_01300	Alpha amylase, catalytic domain containing protein
bm.00146	3.78788	0.0155357	BMC00385	12556.m00067	Bm1_01300	Alpha amylase, catalytic domain containing protein
BMX11545	2.66951	0.0220038	BMW00705.35	13818.m00233	Bm1_12120	alpha-tubulin, putative
BMX11396	2.62541	0.0100958	BMW00329.34	13818.m00233	Bm1_12120	alpha-tubulin, putative
bm.00381	4.08171	0.00894297	BMC01404	14992.m10878	Bm1_50530	Aminopeptidase W07G4.4 in chromosome V, putative
BMX11229	2.67494	0.00931661	BMW00043.108	14971.m02889	Bm1_36235	Asparaginyl-tRNA synthetase, cytoplasmic, putative
BMX12550	4.18723	0.00150828	WB-contig_300	14971.m02889	Bm1_36235	Asparaginyl-tRNA synthetase, cytoplasmic, putative
BMX11347	3.42702	0.00414472	BMW00248.43	14971.m02889	Bm1_36235	Asparaginyl-tRNA synthetase, cytoplasmic, putative
bm.00225	5.14743	0.0175023	BMC00697	14971.m02889	Bm1_36235	Asparaginyl-tRNA synthetase, cytoplasmic, putative
BMX11176	8.09005	0.00181155	BMB_gene_5.350	14971.m02889	Bm1_36235	Asparaginyl-tRNA synthetase, cytoplasmic, putative
bm.00408	8.97997	0.00507568	BMC01549	14971.m02889	Bm1_36235	Asparaginyl-tRNA synthetase, cytoplasmic, putative
bm.03211	2.23677	0.0046005	BMC00459	14990.m07633	Bm1_47570	ATP synthase alpha chain, mitochondrial precursor, putative
BMX7371	3.2663	0.0324795	14980.m02712	14980.m02712	Bm1_45960	ATP synthase beta chain, mitochondrial precursor, putative
BMX5775	3.80339	0.0141414	14972.m07010	14972.m07010	Bm1_36605	beta-lactamase, putative
bm.00417	2.55183	0.0264642	BMC01602	14773.m00919	Bm1_25780	beta-tubulin, identical
bm.01075	3.66321	0.00446072	BMC04437	14773.m00919	Bm1_25780	beta-tubulin, identical
BMX1911	2.07948	0.012861	13880.m00012	12446.m00076	Bm1_00445	calcyclin binding protein-like
bm.00392	3.20439	0.00475084	BMC01492	14979.m04581	Bm1_45355	Calreticulin family protein
bm.03284	4.61841	0.00133347	BMC03611	14677.m00169	Bm1_23560	calreticulin precursor, putative
bm.03528	6.7609	0.0065221	BMC12461	14677.m00169	Bm1_23560	calreticulin precursor, putative
BMX4520	4.4561	0.00149107	14935.m00278	14935.m00278	Bm1_28830	cardiac lineage protein 1, putative
BMX11919	2.90165	0.0127288	WB-contig_1039	14990.m08092	Bm1_49830	Casein kinase II, alpha chain, putative
BMX9034	3.22707	0.00149144	15362.m00008	15362.m00008	Bm1_56245	cathepsin L-like cysteine proteinase (CPL-6), identical
BMX3625	2.46709	0.00973491	14665.m00019	13240.m00053	Bm1_06175	cathepsin L-like cysteine proteinase (CPL-6), putative
bm.00463	2.10647	0.0237232	BMC01762	14963.m01784	Bm1_34560	CGI-115 protein, putative
BMX3292	2.41966	0.00386697	14569.m00224	14569.m00224	Bm1_21255	Chitin binding Peritrophin-A domain containing protein
bm.00271	2.07711	0.00985976	BMC00886	14990.m08079	Bm1_49765	chromosome 20 open reading frame 43, putative
BMX13697	3.14431	0.0454625	TC3723	14990.m08079	Bm1_49765	chromosome 20 open reading frame 43, putative
BMX466	2.24626	0.0478836	12791.m00116	12791.m00116	Bm1_03160	conserved hypothetical protein
BMX6440	3.60301	0.0470607	14972.m07819	14972.m07819	Bm1_40540	conserved hypothetical protein
BMX2192	3.99982	0.000877058	14061.m00056	14061.m00056	Bm1_14400	conserved hypothetical protein
BMX6459	4.46749	0.0042455	14972.m07843	14972.m07843	Bm1_40640	conserved hypothetical protein
BMX6952	5.28314	0.00366045	14977.m04959	14977.m04959	Bm1_43560	conserved hypothetical protein
BMX1995	2.48438	0.0030579	13945.m00127	12791.m00117	Bm1_03165	conserved hypothetical protein
BMX8892	2.17779	0.0457181	15249.m00007	14982.m02233	Bm1_47300	conserved hypothetical protein
BMX12067	2.64203	0.0136694	WB-contig_1222	14977.m05098	Bm1_44245	conserved hypothetical protein
bm.00790	3.79365	0.015431	BMC03178	14084.m00023	Bm1_14555	conserved hypothetical protein
BMX12716	2.90518	0.01426	WB-contig_54	14618.m00146	Bm1_22350	cuticle collagen 2(F), putative
BMX1655	3.07426	0.0402822	13652.m00092	13652.m00092	Bm1_10915	Cyclin-dependent kinases regulatory subunit, putative
bm.00373	2.95078	0.00813865	BMC01360	14992.m11203	Bm1_52100	cyclophilin-type peptidyl-prolyl cis-trans isomerase-13, Bmcyp-13
BMX10752	4.13848	0.0302138	H21256	15309.m00029	Bm1_55850	cyclophilin-type peptidyl-prolyl cis-trans isomerase-2, Bmcyp-2
bm.00646	2.76103	0.0263638	BMC02578	14981.m02388	Bm1_46745	cyclophilin-type peptidyl-prolyl cis-trans isomerase-3, Bmcyp-3, putative
BMX1594	2.66081	0.0441959	13617.m00053	13617.m00053	Bm1_10520	DESR1, putative
BMX9278	3.76028	0.0211296	AA054899	14582.m00061	Bm1_21380	DnaJ homolog subfamily B member 11 precursor, putative
BMX6236	2.70658	0.00320209	14972.m07571	14972.m07571	Bm1_39345	dnaK protein
BMX4604	4.23683	0.00739054	14944.m00537	14944.m00537	Bm1_29350	ecdysone receptor, putative
bm.00610	2.52882	0.0187506	BMC02427	15273.m00029	Bm1_55540	EF hand family protein
BMX8336	4.16002	0.0142323	14992.m11155	14992.m11155	Bm1_51865	Elongation factor 1 gamma, conserved domain containing protein
bm.00254	2.12426	0.000650936	BMC00826	14992.m11155	Bm1_51865	Elongation factor 1 gamma, conserved domain containing protein
BMX4257	4.62412	0.00915627	14894.m00090	14894.m00090	Bm1_27170	elongation factor 1-alpha (EF-1-alpha), putative
BMX4439	2.62601	0.00895017	14929.m00389	14929.m00389	Bm1_28320	elongation factor 1-beta/1-delta, putative
BMX9955	2.513	0.043595	AA842168	14929.m00389	Bm1_28320	elongation factor 1-beta/1-delta, putative
bm.02181	7.85788	0.0269344	BMC07717	14972.m07646	Bm1_39715	Endoplasmin precursor, putative
BMX12541	3.09443	0.010142	WB-contig_284	13401.m00087	Bm1_08615	eukaryotic translation initiation factor 3 subunit 4, putative
bm.01700	4.49646	0.036516	BMC11818	15442.m00022	Bm1_56790	eukaryotic translation initiation factor 5, putative
bm.00409	2.37703	0.00365312	BMC01550	15549.m00017	Bm1_57565	Eukaryotic translation initiation factor 5A-2, putative
bm.01113	3.24107	0.00384183	BMC04890	14972.m07329	Bm1_38160	Fatty acid desaturase family protein
bm.01844	2.17423	0.00214955	BMC02897	14972.m07329	Bm1_38160	Fatty acid desaturase family protein
bm.00327	3.05856	0.0241883	BMC01083	14979.m04497	Bm1_44940	Fip1 motif family protein
BMX9336	2.03106	0.0204121	AA109462	15451.m00017	Bm1_56870	FKBP-type peptidyl-prolyl cis-trans isomerase-59, BmFKBP59
BMX8868	2.25067	0.046694	15231.m00008	15231.m00008	Bm1_55175	FRG1 protein homolog, putative
bm.03220	2.70343	0.0189357	BMC00771	14176.m00093	Bm1_15350	fructose-bisphosphate aldolase 1, putative
BMX11189	2.94152	0.00435929	BMB_gene_8.247	14176.m00093	Bm1_15350	fructose-bisphosphate aldolase 1, putative
BMX9183	2.18305	0.010488	15505.m00006	15505.m00006	Bm1_57265	Glyceraldehyde 3-phosphate dehydrogenase, putative
BMX11368	4.28487	0.0049066	BMW00281.382	14961.m05143	Bm1_33255	GMP reductase, putative
BMX11073	2.05635	0.0364984	W05384	14979.m04454	Bm1_44725	GTP-binding nuclear protein RAN/TC4, putative
bm.00792	2.20825	0.0030809	BMC03183	14972.m07055	Bm1_36820	GTP-binding protein SAR1, putative
BMX12907	2.72254	0.00554288	TC2902	14972.m07055	Bm1_36820	GTP-binding protein SAR1, putative
BMX13065	2.47759	0.0193549	TC3064	14977.m04983	Bm1_43675	heat shock 70 kDa protein, putative
bm.00164	3.29928	0.0326292	BMC00470	14977.m04983	Bm1_43675	heat shock 70 kDa protein, putative
bm.01139	2.25255	0.00303158	BMC05057	14992.m11078	Bm1_51495	heat shock protein 90, putative
bm.01118	9.7763	0.00120054	BMC04926	14992.m11078	Bm1_51495	heat shock protein 90, putative
BMX13131	4.78595	0.0205432	TC3133	14992.m11078	Bm1_51495	heat shock protein 90, putative
BMX2838	6.8735	0.00136694	14361.m00189	14361.m00189	Bm1_18395	Hepatic leukemia factor, putative
BMX12045	4.54018	0.00653341	WB-contig_1196	14979.m04473	Bm1_44820	Histone acetyltransferase type B catalytic subunit, putative
BMX6124	2.95309	0.00407505	14972.m07436	14972.m07436	Bm1_38685	Histone H2A variant, putative
BMX424	2.24679	0.00630799	12743.m00017	12743.m00017	Bm1_02800	Histone H2B 2, putative
BMX374	2.69134	0.00988855	12698.m00330	12698.m00330	Bm1_02515	histone H4, putative
BMX12522	2.45734	0.0277789	WB-contig_259	12698.m00330	Bm1_02515	histone H4, putative
BMX9202	2.21829	0.0241331	15524.m00008	15524.m00008	Bm1_57405	hydrolase, NUDIX family protein
bm.00304	3.85026	0.00887969	BMC01014	13648.m00018	Bm1_10885	Hypothetical 48.3 kDa protein in MOB1-SGA1 intergenic region, putative
BMX12555	3.51934	0.00450002	WB-contig_310	14062.m00074	Bm1_14425	Hypothetical 50.0 kDa protein K07E8.7 in chromosome IV, putative
BMX3178	2.05514	0.0404842	14525.m00160	14525.m00160	Bm1_20540	hypothetical protein
BMX5815	2.07177	0.0166387	14972.m07061	14972.m07061	Bm1_36850	hypothetical protein
BMX12646	2.08308	0.0245451	WB-contig_437	14933.m00216	Bm1_28690	hypothetical protein
BMX7825	2.09781	0.00348108	14990.m07887	14990.m07887	Bm1_48820	hypothetical protein
BMX2479	2.14085	0.0140937	14232.m00275	14232.m00275	Bm1_16160	hypothetical protein
BMX3369	2.15075	0.00582463	14598.m00017	14598.m00017	Bm1_21770	hypothetical protein
BMX317	2.20761	0.00297778	12653.m00011	12653.m00011	Bm1_02195	hypothetical protein
BMX4897	2.28267	0.0253359	14954.m01677	14954.m01755	Bm1_31050	hypothetical protein
BMX492	2.3478	0.00877603	12821.m00145	12821.m00145	Bm1_03355	hypothetical protein
BMX12306	2.48707	0.00230005	WB-contig_1504	14961.m05112	Bm1_33105	hypothetical protein
BMX5422	2.62725	0.0332853	14961.m05371	14961.m05371	Bm1_34380	hypothetical protein
BMX6958	2.69735	0.00810012	14977.m04966	14977.m04966	Bm1_43595	hypothetical protein
BMX5155	2.72201	0.0243111	14961.m05025	14961.m05025	Bm1_32670	hypothetical protein
BMX2261	3.03008	0.0383528	14102.m00014	12821.m00145	Bm1_03355	hypothetical protein
BMX6559	3.03699	0.00815646	14973.m02645	14973.m02645	Bm1_41260	hypothetical protein
BMX9213	3.32765	0.0036155	15533.m00023	15533.m00023	Bm1_57465	hypothetical protein
BMX4690	3.38738	0.00452826	14949.m00216	14949.m00216	Bm1_29815	hypothetical protein
BMX1282	3.59686	0.00165015	13390.m00017	13390.m00017	Bm1_08470	hypothetical protein
BMX2683	3.60485	0.000399853	14294.m00131	14294.m00130	Bm1_17425	hypothetical protein
BMX214	3.81653	0.0487968	12582.m00015	12582.m00015	Bm1_01505	hypothetical protein
BMX2682	3.91424	0.00199725	14294.m00130	14294.m00130	Bm1_17425	hypothetical protein
BMX3117	4.52402	0.000496081	14494.m00077	14494.m00077	Bm1_20155	hypothetical protein
BMX1802	7.1919	0.00126554	13785.m00207	13785.m00207	Bm1_11840	hypothetical protein
BMX8408	2.38935	0.00188841	14992.m11243	14992.m11424	Bm1_52295	hypothetical protein
bm.00647	2.12873	0.0130094	BMC02581	14990.m07736	Bm1_48080	Hypothetical UPF0041 protein F53F10.3 in chromosome I, putative
bm.00585	2.50366	0.0206327	BMC02356	14980.m02837	Bm1_46565	Immunoglobulin domain containing protein
BMX5997	2.43671	0.0105391	14972.m07280	14972.m07280	Bm1_37925	initiation factor 2-associated protein., putative
bm.01565	2.21157	0.0476823	BMC07946	14972.m07280	Bm1_37925	initiation factor 2-associated protein., putative
bm.01055	2.05731	0.020137	BMC04310	14954.m01715	Bm1_31240	inosine-5'-monophosphate dehydrogenase family protein
BMX9646	3.06197	0.035494	AA480718	14990.m07905	Bm1_48905	Inositol-1, putative
BMX2359	2.68905	0.0333373	14181.m00072	14181.m00072	Bm1_15425	KH domain containing protein
bm.00901	2.75394	0.0337584	BMC03573	13384.m00044	Bm1_08420	kinesin light chain protein 2, isoform a, putative
BMX13551	2.64411	0.0271193	TC3568	14612.m00130	Bm1_22185	La domain containing protein
bm.03333	2.02795	0.00229421	BMC06651	14973.m02642	Bm1_41245	laminin receptor 1, putative
BMX5209	2.15741	0.0495234	14961.m05095	14961.m05095	Bm1_33020	LAMP family protein lmp-1 precursor, putative
BMX5782	3.35788	0.00406057	14972.m07018	14972.m07018	Bm1_36640	LD19518p, putative
BMX12603	2.82098	0.0349732	WB-contig_377	14920.m00422	Bm1_27965	Leucine Rich Repeat family protein
BMX7346	2.01753	0.0106037	14980.m02683	14980.m02683	Bm1_45810	Mago nashi protein homolog, putative
bm.01821	7.89975	0.0387377	BMC02610	14972.m07371	Bm1_38360	major facilitator superfamily protein
BMX2759	3.92664	0.0263663	14325.m00128	14325.m00128	Bm1_17915	Mak16 protein
BMX791	6.18096	0.0121481	13144.m00042	13144.m00042	Bm1_05350	MGC81364 protein, putative
BMX8943	6.6503	0.0129586	15287.m00009	15287.m00009	Bm1_55645	mitochondria bc1 complex core subunit 1, putative
BMX4490	2.73165	0.00145236	14932.m00515	14932.m00515	Bm1_28625	Mitochondrial glycoprotein
BMX11334	4.10242	0.00684175	BMW00222.511	14973.m02715	Bm1_41590	Mitochondrial import inner membrane translocase subunit Tim17 family protein
bm.01727	3.42769	0.010682	BMC11946	14973.m02715	Bm1_41590	Mitochondrial import inner membrane translocase subunit Tim17 family protein
bm.02996	5.41732	0.0082059	BMC05345	14972.m07860	Bm1_40715	myosin heavy chain, putative
bm.00316	5.46851	0.0266468	BMC01066	15331.m00008	Bm1_56045	myosin-like protein, putative
BMX13111	2.58573	0.0401052	TC3111	13260.m00100	Bm1_06630	NAC domain containing protein
bm.01123	2.66625	0.00513239	BMC04968	13260.m00100	Bm1_06630	NAC domain containing protein
bm.00528	4.22894	0.00065565	BMC02054	14972.m07449	Bm1_38755	Nucleoside transporter family protein
BMX5644	2.23664	0.0133351	14971.m02794	14971.m02794	Bm1_35770	Ornithine decarboxylase antizyme, putative
BMX1928	4.33713	0.0388436	13902.m00089	13902.m00089	Bm1_12660	PCI domain containing protein
bm.00317	2.04334	0.0170478	BMC01067	14972.m07558	Bm1_39280	Phosphate carrier protein, mitochondrial precursor, putative
BMX12712	5.0647	0.0260299	WB-contig_534	14975.m04459	Bm1_42585	Probable 26S protease regulatory subunit 7, putative
bm.01402	4.47872	0.0048161	BMC06617	13367.m00046	Bm1_08205	Probable ATP-dependent RNA helicase p47 homolog, putative
BMX8878	2.32482	0.0141432	15239.m00023	15239.m00023	Bm1_55240	Probable DNA-directed RNA polymerases I/III 16 kDa polypeptide, putative
bm.03030	2.05637	0.0181977	BMC12065	14980.m02818	Bm1_46465	Probable malate dehydrogenase, mitochondrial precursor , putative
BMX12562	5.06334	0.0143002	WB-contig_323	14972.m07496	Bm1_38970	Probable nucleolar GTP-binding protein 1., putative
bm.01804	4.33701	0.00315488	BMC00295	14972.m07496	Bm1_38970	Probable nucleolar GTP-binding protein 1., putative
bm.02410	2.46291	0.00921404	BMC02604	14990.m07794	Bm1_48355	Proteasome A-type and B-type family protein
BMX12289	2.53605	0.0365762	WB-contig_1483	14990.m07794	Bm1_48355	Proteasome A-type and B-type family protein
bm.00785	2.49012	0.00334524	BMC03168	14237.m00401	Bm1_16260	proteasome subunit alpha type 3, putative
BMX851	2.8026	0.00478348	13183.m00070	13183.m00070	Bm1_05700	proteasome subunit alpha type 6, putative
BMX13660	2.05992	0.00180611	TC3683	14942.m00200	Bm1_29265	proteasome subunit beta type 2, putative
bm.02416	5.10306	0.0234171	BMC11777	14052.m00197	Bm1_14145	protein phosphatase PP2A regulatory subunit, putative
BMX5785	4.12581	0.00814587	14972.m07021	14972.m07021	Bm1_36655	protein R08E5.3, putative
bm.02275	2.83022	0.0103213	BMC00449	14961.m05275	Bm1_33890	Putative exosome complex exonuclease RRP41, putative
BMX11182	3.29883	0.024459	BMB_gene_56.499	13398.m00095	Bm1_08540	Rhomboid family protein
bm.00705	2.32523	0.0366892	BMC02815	12646.m00015	Bm1_02135	ribosomal protein L9 domain containing protein
bm.00181	3.17301	0.0191783	BMC00539	14990.m07677	Bm1_47790	RNA polymerase Rpc34 subunit family protein
BMX12039	2.8336	0.00877696	WB-contig_1187	14990.m07677	Bm1_47790	RNA polymerase Rpc34 subunit family protein
bm.03511	5.63474	0.00150128	BMC12369	14954.m01718	Bm1_31255	RNA recognition motif containing protein, putative
BMX12705	6.42249	0.0475056	WB-contig_526	14954.m01718	Bm1_31255	RNA recognition motif containing protein, putative
BMX13316	4.60964	0.00712311	TC3323	14919.m00206	Bm1_27820	RNA recognition motif domain containing protein
bm.00213	2.36099	0.037527	BMC00647	14919.m00206	Bm1_27820	RNA recognition motif domain containing protein
BMX6412	2.82863	0.00853491	14972.m07786	14972.m07786	Bm1_40380	RNA recognition motif.
BMX13149	3.35695	0.0137862	TC3151	14972.m07130	Bm1_37185	Saposin-like type B, region 1 family protein
BMX6873	5.60076	0.0029647	14977.m04868	14977.m04868	Bm1_43130	Serine carboxypeptidase F41C3.5 precursor, putative
BMX7340	2.12956	0.0487463	14980.m02677	14980.m02677	Bm1_45785	SF2, putative
BMX5930	2.30659	0.00148303	14972.m07195	14972.m07195	Bm1_37505	SH2 domain containing protein
bm.02536	2.7145	0.0151295	BMC04460	14972.m07479	Bm1_38885	signal sequence receptor beta-like protein, putative
BMX11957	2.32103	0.0248878	WB-contig_1089	14980.m02744	Bm1_46120	Snf5, putative
bm.01865	2.56849	0.00503496	BMC04944	14980.m02744	Bm1_46120	Snf5, putative
bm.01684	3.09674	0.0132565	BMC11720	15340.m00029	Bm1_56100	splicing factor U2AF35, putative
BMX7587	2.56929	0.0111685	14982.m02228	14982.m02228	Bm1_47275	Splicing factor, proline-and glutamine-rich, putative
BMX12032	2.09883	0.0352289	WB-contig_1179	14950.m01834	Bm1_30090	Succinate dehydrogenase cytochrome b560 subunit, mitochondrialprecursor, putative
bm.00772	3.23766	0.0319695	BMC03122	14977.m04984	Bm1_43680	T-complex protein 1, alpha subunit, putative
bm.03216	2.37232	0.0135592	BMC00688	14980.m02755	Bm1_46170	Tim44-like domain containing protein
bm.02258	2.22784	0.00645745	BMC02874	14980.m02740	Bm1_46100	TPR Domain containing protein
bm.01879	3.10252	0.0188417	BMC03656	14980.m02740	Bm1_46100	TPR Domain containing protein
BMX9026	3.24776	0.010981	15353.m00015	15353.m00015	Bm1_56195	transforming growth factor b homolog, putative
BMX7483	2.77337	0.00537976	14981.m02367	14981.m02367	Bm1_46640	Translation initiation factor SUI1 family protein
BMX11139	2.1084	0.0174956	BMB_gene_15.334	14955.m00256	Bm1_31480	Translationally controlled tumor protein, putative
BMX9743	3.93595	0.00518725	AA588908	14955.m00256	Bm1_31480	Translationally controlled tumor protein, putative
BMX7310	2.56093	0.00178538	14979.m04643	14979.m04643	Bm1_45620	Trypsin family protein
BMX12949	3.13879	0.0021551	TC2945	14972.m07435	Bm1_38680	tubulin alpha chain - mouse, putative
BMX13772	4.68688	0.00192143	TC3804	14972.m07435	Bm1_38680	tubulin alpha chain - mouse, putative
BMX13092	2.8096	0.0182888	TC3092	13325.m00228	Bm1_07675	Tubulin beta-1 chain, putative
BMX4928	4.21864	0.039918	14954.m01719	14954.m01719	Bm1_31260	U6 snRNA-associated Sm-like protein LSm8, putative
BMX11977	2.36595	0.0138459	WB-contig_1111	13432.m00246	Bm1_09050	ubiquitin, putative
bm.01475	3.22506	0.0447285	BMC07116	14990.m08098	Bm1_49860	Ubiquitin-conjugating enzyme family protein
bm.01138	4.90513	0.00835949	BMC05056	14961.m05052	Bm1_32805	Vacuolar protein sorting-associated protein 45, putative
BMX6219	3.06383	0.0185683	14972.m07549	14972.m07549	Bm1_39235	VHS domain containing protein
bm.01058	2.04647	0.0313885	BMC04335	14961.m05280	Bm1_33915	WD-repeat protein CGI-48, putative
BMX6545	3.37091	0.00376302	14973.m02627	14973.m02627	Bm1_41175	WW domain containing protein
BMX7918	4.0261	0.00560453	14990.m08004	14990.m08004	Bm1_49390	zgc:92155, putative
BMX11290	2.31625	0.00574354	BMW00142.590	14972.m07131	Bm1_37190	Zinc finger, C2H2 type family protein
bm.03394	3.03275	0.0275372	BMC11783			dbj|BAB27714.1| unnamed protein product [Mus musculus]
bm.00133	2.15532	0.0231241	BMC00324			dbj|BAD11761.1| cathepsin L-like non-peptidase homolog [Brugia malayi]
BMX12465	3.4462	0.0351995	WB-contig_1689			dbj|BAD11761.1| cathepsin L-like non-peptidase homolog [Brugia malayi]
BMX12676	2.25522	0.0143755	WB-contig_485			emb|CAE56371.1| Hypothetical protein CBG24046 [Caenorhabditis briggsae]
BMX10298	2.12746	0.0214533	AI856863			emb|CAE62829.1| Hypothetical protein CBG07008 [Caenorhabditis briggsae]
bm.02077	2.00721	0.00905279	BMC11806			emb|CAE71253.1| Hypothetical protein CBG18133 [Caenorhabditis briggsae]
BMX9290	2.84286	0.00198903	AA057896			emb|CAL57864.1| unnamed protein product [Ostreococcus tauri]
bm.02038	2.69131	0.00784661	BMC07074			gb|AAA17420.1| AvL3-1 [Acanthocheilonema viteae]
BMX12702	2.63697	0.0281292	WB-contig_519			gb|AAA24526.1| Rfe protein [Escherichia coli]
bm.00336	2.0568	0.0437844	BMC01154			gb|AAC48290.1| Gln-rich protein [Onchocerca volvulus]
bm.03280	5.64376	0.000965341	BMC03443			gb|AAC48290.1| Gln-rich protein [Onchocerca volvulus]
BMX12794	7.08737	0.0189138	TC2780			gb|AAC61612.1| cytochrome oxidase subunit 1 [Onchocerca volvulus]
BMX12814	3.85334	0.0483676	TC2805			gb|AAC61614.1| cytochrome b [Onchocerca volvulus]
BMX9641	5.20719	0.0328421	AA480693			gb|AAF66987.1| heat shock protein 70 [Wuchereria bancrofti]
bm.00220	2.42685	0.00160099	BMC00670			gb|AAM54164.1|U00066_6 Mediator protein 15, isoform b [Caenorhabditis elegans]
bm.03545	3.87072	0.00168614	BMC00485			gb|AAN17804.1| NADH dehydrogenase subunit 2 [Brugia malayi]
BMX11795	3.96248	0.0157885	BMW01358.408			gb|AAN17804.1| NADH dehydrogenase subunit 2 [Brugia malayi]
bm.03325	5.88344	0.000810755	BMC06165			gb|AAN17806.1| cytochrome c oxidase subunit I [Brugia malayi]
bm.01753	6.27726	0.00144095	BMC12112			gb|AAN17806.1| cytochrome c oxidase subunit I [Brugia malayi]
bm.03365	6.35075	0.00235648	BMC11474			gb|AAN17806.1| cytochrome c oxidase subunit I [Brugia malayi]
bm.01757	7.0634	0.000723709	BMC12170			gb|AAN17806.1| cytochrome c oxidase subunit I [Brugia malayi]
BMX11370	7.30532	0.00032894	BMW00283.860			gb|AAN17806.1| cytochrome c oxidase subunit I [Brugia malayi]
bm.03436	8.29461	0.0203456	BMC12111			gb|AAN17806.1| cytochrome c oxidase subunit I [Brugia malayi]
bm.03368	4.50934	0.0021195	BMC11632			gb|AAN17808.1| cytochrome b [Brugia malayi]
BMX12492	6.18564	0.0069583	WB-contig_207			gb|AAN17808.1| cytochrome b [Brugia malayi]
bm.03485	3.33939	0.0311198	BMC12260			gb|AAN17809.1| cytochrome c oxidase subunit III [Brugia malayi]
bm.03201	3.38654	0.042885	BMC00256			gb|AAN17809.1| cytochrome c oxidase subunit III [Brugia malayi]
bm.03486	3.66296	0.0425921	BMC12261			gb|AAN17809.1| cytochrome c oxidase subunit III [Brugia malayi]
bm.03503	2.86855	0.00181455	BMC12343			gb|AAN17811.1| NADH dehydrogenase subunit 1 [Brugia malayi]
bm.03328	2.09892	0.0037748	BMC06216			gb|AAN17812.1| ATP synthase F0 subunit 6 [Brugia malayi]
bm.03169	2.16578	0.0320319	BMC00024			gb|AAN17812.1| ATP synthase F0 subunit 6 [Brugia malayi]
bm.03427	2.17213	0.0276102	BMC12077			gb|AAN17812.1| ATP synthase F0 subunit 6 [Brugia malayi]
bm.03287	2.19138	0.0393784	BMC03890			gb|AAN17812.1| ATP synthase F0 subunit 6 [Brugia malayi]
BMX10981	3.28604	0.00242478	R95188			gb|AAN17813.1| cytochrome c oxidase subunit II [Brugia malayi]
bm.00798	5.85739	0.000619845	BMC03215			gb|AAN17815.1| NADH dehydrogenase subunit 5 [Brugia malayi]
BMX10360	5.30723	0.0197613	AW042023			gb|AAP81756.1| enolase [Onchocerca volvulus]
bm.03204	2.18628	0.0228747	BMC00291			gb|AAX09928.1| oxidative stress protein [Aurelia aurita]
BMX10990	6.48806	0.00184113	TC7739			gb|AAY88183.1| cytochrome c oxidase subunit I [Setaria tundra]
BMX810	3.40614	0.0419083	13156.m00091			hypothetical protein
BMX10490	2.15278	0.0302318	AW561840			no match
BMX10349	2.1759	0.00505498	AI944359			no match
BMX12540	2.25756	0.016953	WB-contig_283			no match
BMX9848	2.2646	0.0145812	AA841153			no match
BMX10436	2.29988	0.0109601	AW179696			no match
bm.03142	2.52344	0.0369525	BMC03102			no match
BMX9471	2.57574	0.00441412	AA246074			no match
bm.03210	2.66638	0.0379356	BMC00446			no match
BMX9250	2.67832	0.00142038	AA022355			no match
bm.00276	2.78073	0.00370281	BMC00902			no match
BMX9453	2.87079	0.00939903	AA228565			no match
BMX10032	2.98907	0.0173361	AA991060			no match
bm.00377	3.01823	0.0186701	BMC01380			no match
BMX12720	3.03127	0.0467303	WB-contig_546			no match
BMX11703	3.04824	0.00346646	BMW01137.36			no match
BMX9529	3.1918	0.0281496	AA269026			no match
BMX12927	3.31268	0.00377853	TC2922			no match
bm.03434	3.6459	0.0430489	BMC12101			no match
BMX9543	3.88798	0.0284027	AA280466			no match
BMX9300	4.20873	0.00213697	AA068382			no match
BMX9283	4.55782	0.00492358	AA056807			no match
BMX7341	5.67764	0.0251131	14980.m02678			no match
BMX12387	9.05203	0.00315344	WB-contig_160			ref|NP_001019243.1| integrin, beta-like 1 [Danio rerio]
BMX13144	2.31743	0.0349715	TC3146			ref|NP_740944.1| Ribosomal Protein, Small subunit family member (rps-20) [Caenorhabditis elegans]
bm.02182	2.3342	0.00589349	BMC06018			ref|XP_221535.4| PREDICTED: similar to downregulated in ovarian cancer 1 isoform 2 [Rattus norvegicus]
BMX12858	4.7323	0.0206867	TC2853			ref|XP_852284.1| PREDICTED: similar to Splicing factor, arginine/serine-rich 4 isoform 2 [Canis familiaris]
bm.03541	7.362	0.000145796	BMC12503			sp|O61998|HSP90_BRUPA Heat shock protein 90
bm.01687	2.2751	0.014479	BMC11738			sp|Q95Y71|RM45_CAEEL Probable 39S ribosomal protein L45, mitochondrial precursor
