# Supplementary material for: Brugia malayi Gene Expression in Response to the Targeting of the Wolbachia Endosymbiont by Tetracycline Treatment
Source: PLoS Negl Trop Dis. 2009 Oct 6;3(10):e525. doi: 10.1371/journal.pntd.0000525 (PMC2754610; doi:10.1371/journal.pntd.0000525)
Supplement: Table S4 — Summary of KEGG analysis. List of KEGG pathways that are targeted at 7 days or 14 days post-treatment. (0.05 MB XLS) [file pntd.0000525.s004.xls]

## Sheet: 7d&14d
Table S4. Summary of KEGG analysis
[bold italic = downregulated genes]
		7d					14d
Pathway	Pathway ID	number of elements_mapped (on the array)	number of KOs_mapped (on the array)	element ID	KOs	annotation	number of elements_mapped (on the array)	number of KOs_mapped (on the array)	element ID	KOs	annotation
1. Metabolism
1.1 Carbohydrate Metabolism
Glycolysis / Gluconeogenesis	ko00010	2 (94)	2 (25)	BMC11749, AW042023	K01623, K01689	enolase, fructose 1,6 bisphosphate aldolase	5 (94)	4 (25)	bm.01984, bm.03220, BMX10360, BMX11189, BMX9183	K00129, K01623, K01689, K00134	enolase, fructose 1,6 bisphosphate aldolase, Glyceraldehyde 3-phosphate dehydrogenase
Citrate cycle (TCA cycle)	ko00020						2 (63)	2 (22)	bm.03030, BMX12032	K00026, K00236	Malate dehydrogenase, cytochrome b-large subunit
Pentose phosphate pathway	ko00030	1 (45)	1 (17)	BMC11749	K01623	fructose 1,6 bisphosphate aldolase	2 (45)	1 (17)	bm.03220, BMX11189	K01623	fructose 1,6 bisphosphate aldolase
Fructose and mannose metabolism	ko00051	1 (52)	1 (16)	BMC11749	K01623	fructose 1,6 bisphosphate aldolase	2 (52)	1 (16)	bm.03220, BMX11189	K01623	fructose 1,6 bisphosphate aldolase
Starch and sucrose metabolism	ko00500	1 (83)	1 (17)	BMC08004	K01529	RuvB-like 2	0 (83)	0 (17)
Inositol phosphate metabolism	ko00562	1 (54)	1 (10)	BMC00257	K00889		1 (54)	1 (10)	BMX9646	K01092	Hypothetical protein
Pyruvate metabolism	ko00620						1 (65)	1 (19)	bm.03030	K00026	Malate dehydrogenase
Glyoxylate and dicarboxylate metabolism	ko00630						1 (14)	1 (7)	bm.03030	K00026	Malate dehydrogenase
Butanoate metabolism	ko00650						1 (51)	1 (19)	bm.02287	K00022	Hypothetical protein
1.2 Energy Metabolism
Oxidative phosphorylation	ko00190	6 (240)	5 (92)	BMC12192, BMC12116, BMC00071, BMC02066, BMC04996, 14977.m05049	K00418, K02261, K00418, K02263, K03964	cytochrome c oxidase, NADH-ubiquinone oxidoreductase	20 (240)	10 (92)	bm.00798, bm.01753, bm.01757, bm.03325, bm.03365, bm.03368, bm.03436, bm.03485, bm.03503, bm.03545, BMX10990, BMX11370, BMX11511, BMX11795, BMX12032, BMX12492, BMX12609, BMX12794, BMX12814, BMX8943	K00236, K00412, K00414, K02256, K02262, K03878, K03879, K03881, K03882, K03883	NADH dehydrogenase subunit 1, NADH dehydrogenase subunit 2, NADH dehydrogenase subunit 4L, NADH dehydrogenase subunit 5, cytochrome c oxidase subunit I, cytochrome c oxidase subunit III, cytochrome b, mitochondria bc1 complex core subunit 1
ATP synthesis	ko00193	1 (55)	1 (30)	14982.m02237	K02128	ATP-synthase lipid-binding	2 (55)	2 (30)	bm.03211, BMX7371	K02132, K02133	ATP synthase beta chain, hypothetical protein
Carbon fixation	ko00710	1 (59)	1 (16)	BMC11749	K01623	fructose 1,6 bisphosphate aldolase	3 (59)	2 (16)	bm.03030, bm.03220, BMX11189	K00026, K01623	Malate dehydrogenase, fructose 1,6 bisphosphate aldolase
Reductive carboxylate cycle (CO2 fixation)	ko00720						1 (28)	1 (13)	bm.03030	K00026	Malate dehydrogenase
1.3 Lipid Metabolism
Fatty acid elongation in mitochondria	ko00062	0 (15)	0 (3)				1 (15)	1 (3)	bm.02287	K00022	Hypothetical protein
Fatty acid metabolism	ko00071	0 (32)	0 (13)				1 (32)	1 (13)	bm.02287	K00022	Hypothetical protein
Arachidonic acid metabolism	ko00590	0 (13)	0 (5)				1 (13)	1 (5)	bm.03523	K00432	Cuticular glutathione peroxidase precursor
1.4 Nucleotide Metabolism
Purine metabolism	ko00230	0 (123)	0 (48)				3 (123)	3 (48)	BMX11368, BMX2095, BMX8131	K00364, K00939, K01939	GMP reductase, adenylate kinase isoenzyme 1, adss-prov protein
1.5 Amino Acid Metabolism
Alanine and aspartate metabolism	ko00252	4 (29)	1 (10)	BMC01461, BMW00043, BMW00248, WB-contig_300	K01893	63kd antigen, Asparaginyl-tRNA synthetase	5 (29)	2 (10)	bm.00225, BMX11229, BMX11347, BMX12550, BMX8131	K01893, K01939	Asparaginyl-tRNA synthetase, 63kd antigen
Valine, leucine and isoleucine degradation	ko00280	0 (35)	0 (14)				1 (35)	1 (14)	bm.02287	K00022	Hypothetical protein
Lysine degradation	ko00310	0 (55)	0 (14)				1 (55)	1 (14)	bm.02287	K00022	Hypothetical protein
Histidine metabolism	ko00340	0 (23)	0 (6)				1 (23)	1 (6)	bm.01984	K00129	Hypothetical protein
Tyrosine metabolism	ko00350	0 (33)	0 (12)				1 (33)	1 (12)	bm.01984	K00129	Hypothetical protein
Phenylalanine metabolism	ko00360	0 (27)	0 (9)				1 (27)	1 (9)	bm.01984	K00129	Hypothetical protein
Tryptophan metabolism	ko00380	0 (42)	0 (14)				1 (42)	1 (14)	bm.02287	K00022	Hypothetical protein
Phenylalanine, tyrosine and tryptophan biosynthesis	ko00400	1 (19)	1 (7)	AW042023	K01689	enolase	1 (19)	1 (7)	BMX10360	K01689	Enolase
1.6 Metabolism of Other Amino Acids
Glutathione metabolism	ko00480	0 (29)	0 (9)				1 (29)	1 (9)	bm.03523	K00432	Cuticular glutathione peroxidase precursor
1.7 Glycan Biosynthesis and Metabolism
Proteoglycans		6 (21)	1 (7)	BMC02037, BMC06872, 12495.m00012, 15015.m00016, 14296.m00063, 15377.m00007	K08131	collagen	0 (21)	0 (7)
1.9 Metabolism of Cofactors and Vitamins
Folate biosynthesis	ko00790	1 (43)	1 (6)	BMC08004	K01529	RuvB-like 2	0 (43)	0 (6)
2. Genetic Information Processing
2.1 Transcription
RNA polymerase	ko03020	1 (43)	1 (28)	BMC01908	K03009		3 (43)	2 (28)	bm.00181, BMX12039, BMX8878	K03025, K03020	DNA-directed RNA polymerase III, Hypothetical protein
Basal transcription factors	ko03022	0 (36)	0 (25)				1 (36)	1 (25)	BMX13111	K03626	Hypothetical protein
2.2 Translation
Ribosome		20 (409)	17 (130)	TC3404, BMC04477, BMC06405, TC2997, 14981.m02412, TC3144, BMC12311, TC3146, TC2895, BMC03488, TC3032, 13473.m00076, TC3484, BMC01505, 14039.m00115, WB-contig-537, BMC12149, TC3051, AA17393, BMC12312	K02966, K02866, K02873, K02896, K02973, K02987, K02930, K02969, K02932, K02875, K02891, K02984, K02925, K02932, K02903, K02938, K02930,	Ribosomal proteins	18 (409)	14 (130)	bm.03201, bm.03239, bm.03295, bm.03333, bm.03490, bm.03498, BMX12710, BMX12715, BMX12939, BMX12947, BMX13034, BMX13142, BMX13144, BMX194, BMX2112, BMX4466, BMX4542, BMX9740	K02866, K02873, K02901, K02912, K02925, K02930, K02932, K02943, K02947, K02949, K02969, K02973, K02987, K02998	cytochrome c oxidase subunit III, 60S ribosomal protein L3, 60S ribosomal protein L5, 60S ribosomal protein L10, 60S acidic ribosomal protein P2, ribosomal protein S23, ribosomal protein S4, 60S ribosomal protein L32 (RP49), 60S ribosomal protein L27
Aminoacyl-tRNA biosynthesis	ko00970	4 (79)	1 (25)	BMC01461, BMW00043, BMW00248, WB-contig_300	K01893	63kd antigen, Asparaginyl-tRNA synthetase	4 (79)	1 (25)	bm.00225, BMX11229, BMX11347, BMX12550	K01893	Asparaginyl-tRNA synthetase, 63kd antigen
Translation factors		4 (92)	3 (37)	BMC00826, 14894.m00090, BMC01550, 14992.m11155	K03233, K03231, K03263,	elongation factor, initiation factor	7 (92)	6 (37)	bm.00254, bm.00409, bm.01700, BMX12541, BMX4257, BMX4439, BMX8336	K03231, K03232, K03233, K03248, K03262, K03263	Eukaryotic translation initiation factor, elongation factor 1-alpha, Elongation factor 1 gamma, elongation factor 1-beta/1-delta
Other translation proteins		3 (73)	2 (41)	BMC08670, 14972.m07280, BMC07946	K03678, k01265	Methionine AminoPeptidase, initiation factor 2-associated protein	2 (73)	1 (41)	bm.01565, BMX5997	K01265	Methionine AminoPeptidase family member, initiation factor 2-associated protein
2.3 Folding, Sorting and Degradation
Proteasome	ko03050	3 (75)	3 (37)	13183.m00070, 14992.m11288, TC2909	K02730, K03062, K03038	proteasome subunit alpha type 6, Probable 26S protease regulatory subunit 4	8 (75)	7 (37)	bm.00785, bm.02410, BMX12289, BMX12712, BMX13660, BMX1928, BMX851, BMX9325	K02727, K02736, K03061, K02734, K03035, K02730, K03038	Proteasome Alpha Subunit family member (pas-7), Proteasome Beta Subunit family member (pbs-7), PCI domain containing protein, proteasome subunit alpha type 6
Protein folding and associated processing		5 (169)	3 (39)	BMC05057, BMC12102, BMC00470, TC3133, BMC11704	K04079, K03283, K01802	peptidyl-prolyl cis-trans isomerase, heat shock	12 (169)	8 (39)	bm.00164, bm.00373, bm.00646, bm.01055, bm.01118, bm.01139, bm.03541, BMX10752, BMX13065, BMX13131, BMX9336, BMX9641	K03283, K01802, K04079, K01802, K03283, K04079, K01802, K03283	heat shock protein 70, cyclophilin, Heat shock protein 90, peptidyl-prolyl cis-trans isomerase
Ubiquitin mediated proteolysis	ko04120	2 (44)	2 (24)	BMC02074, 13266.m00026	K03870, K03364	CULlin family member	0 (44)	0 (24)
3. Environmental Information Processing
3.1 Membrane Transport
Major facilitator superfamily (MFS)		0 (32)	0 (10)				1 (32)	1 (10)	bm.01821	K08202	Hypothetical protein
Other ion-coupled transporters		0 (51)	0 (22)				2 (51)	2 (22)	bm.00528, bm.03408	K03323, K05863	Hypothetical protein
Pores ion channels		2 (24)	1 (5)	BMC12102, BMC00470	K03283	HSP70	3 (24)	1 (5)	bm.00164, BMX13065, BMX9641	K03283	heat shock protein 70
3.2 Signal Transduction
Calcium signaling pathway	ko04020	1 (47)	1 (19)				1 (47)	1 (19)	bm.03408	K05863	Hypothetical protein
MAPK signaling pathway		3 (104)	2 (55)	BMC00470, BMC05356, BMC12102	K03283, K04459	HSP70	3 (104)	1 (55)	bm.00164, BMX13065, BMX9641	K03283	heat shock protein 70
Wnt signaling pathway	ko04310	2 (72)	1 (42)	BMC00914, WB-contig_1039	K03097		2 (72)	2 (42)	bm.02416, BMX11919	K03456, K03097	Phosphatase 2A regulatory A subunit family
TGF-beta signaling pathway	ko04350	0 (37)	0 (21)				1 (37)	1 (21)	bm.02416	K03456	Phosphatase 2A regulatory A subunit family
VEGF signaling pathway	ko04370	2 (37)	1 (15)	BMC00071, BMC12116	K02261	cytochrome c oxidase	0 (37)	0 (15)
Phosphatidylinositol signaling system	ko04070	1 (46)	1 (15)	BMC00257	K00889		1 (46)	1 (15)	BMX9646	K01092	Hypothetical protein
3.3 Signaling Molecules and Interaction
Neuroactive ligand-receptor interaction	ko04080	1 (26)	1 (14)	14228.m00020	K05185		1 (26)	1 (14)	BMX4604	K08362	ecdysone receptor
ECM-receptor interaction	ko04512	3 (31)	2 (7)	14845.m00009, 14296.m00062, BMC12506	K06238, K06236	collagen	0 (31)	0 (7)
GTP-binding proteins		2 (85)	2 (34)	TC3046, TC2902	K07936, K07977	GTP-binding nuclear protein Ran (GTPase Ran)	3 (85)	2 (34)	bm.00792, BMX11073, BMX12907	K07977, K07936	GTP-binding nuclear protein Ran
Ion channels		1 (81)	1 (33)	14228.m00020	K05185		0 (81)	0 (33)
CAM ligands		3 (38)	2 (14)	14845.m00009, 14296.m00062, BMC12506	K06238, K06236	collagen	0 (38)	0 (14)
Cytokine receptors		0 (8)	0 (6)				1 (8)	1 (6)	bm.00901	K05127	Kinesin light chain (KLC)
Nuclear receptors		0 (10)	0 (7)				0 (10)	0 (7)	BMX4604	K08362	ecdysone receptor
4. Cellular Processes
4.1 Cell Motility
Regulation of actin cytoskeleton	ko04810	3 (107)	2 (47)	BMC06331, BMC00257, W91827	K05692, K00889	actin	0 (107)	0 (47)
4.2 Cell Growth and Death
Cell cycle		2 (104)	2 (58)	BMC00748, 13268.m00026	K06630, K03364	14-3-3b protein	2 (104)	2 (58)	BMX1655, BMX2805	K02219, K06630	Cyclin-dependent kinases regulatory subunit, 14-3-3-like protein 2
4.3 Cell Communication
Focal adhesion	ko04510	5 (125)	5 (45)	BMC06331, BMC12506, W91827, 14296.m00062, 14845.m00009	K05692, K06236, K05692, K06236, K06238	actin, beta-actin, collagen	0 (125)	0 (45)
Adherens junction	ko04520	4 (64)	2 (23)	BMC00914, BMC06331, W91827, WB-contig_1039	K03097, K05692	actin, beta-actin	1 (64)	1 (23)	BMX11919	K03097	Hypothetical protein
Tight junction	ko04530	4 (86)	2 (31)	BMC00914, BMC06331, W91827, WB-contig_1039	K03097, K05692	actin, beta-actin	2 (86)	2 (31)	bm.02416, BMX11919	K03456, K03097	Phosphatase 2A regulatory A subunit family
Gap junction	ko04540	1 (57)	1 (19)	BMC04437	K07375	beta-tubulin	7 (57)	2 (19)	bm.00417, bm.01075, BMX11396, BMX11545, BMX12949, BMX13092, BMX13772	K07375, K07374	beta tubulin, alpha tubulin
4.5 Immune System
Antigen processing and presentation	ko04612	7 (75)	5 (17)	BMC05057, BMC12102, BMC00470, 12633.m00021, TC3133, BMC03611, BMC12461	K04079, K03283, K01368, K04079, K08057	HSP70, Papain family cysteine protease, RAL-1 protein	11 (75)	4 (17)	bm.00164, bm.00392, bm.01055, bm.01118, bm.01139, bm.03284, bm.03528, bm.03541, BMX13065, BMX13131, BMX9641	K08054, K08057, K04079, K03283	Heat shock protein 70, Heat shock protein 90, RAL-1 protein
Leukocyte transendothelial migration	ko04670	2 (55)	1 (21)	BMC06331, W91827	K05692	actin, beta-actin	0 (55)	0 (21)
4.6 Nervous System
Long-term depression	ko04730	0 (29)	0 (14)				1 (29)	1 (14)	bm.02416	K03456	Phosphatase 2A regulatory A subunit family
4.9 Behavior
Circadian rhythm		0 (8)	0 (3)				1 (8)	1 (3)	BMX2838	K03731	Hepatic leukemia factor
5.1 Neurodegenerative Disorders
Parkinson's disease	ko05020	0 (23)	0 (7)				1 (23)	1 (7)	BMX11977	K04551	Ubiquitin
Prion disease	ko05060	0 (13)	0 (3)				1 (13)	1 (3)	bm.03333	K02998	Hypothetical protein
7. Unclassified
7.1 Metabolism
Other amino acid metabolism		0 (32)	0 (14)				2 (32)	2 (14)	bm.00381, BMX6873	K01255, K01289	aminopeptidase, Serine carboxypeptidase
Other lipid metabolism		0 (4)	0 (2)				1 (4)	1 (2)	bm.00884	K00507	FATty acid desaturase family member (fat-6)
Other enzymes		1 (140)	1 (43)	BMC06482	K01371	cathepsin L-like cysteine proteinase	3 (140)	3 (43)	bm.02287, bm.03332, BMX12045	K08078, K01371, K00653	cathepsin L-like cysteine proteinase
7.3 Cellular Processes and Signaling
Inorganic ion transport and metabolism		1 (17)	1 (8)	TC8075	K00518	superoxide dismutase	1 (17)	1 (8)	bm.00223	K00518	superoxide dismutase
